# Supplementary material for: Long-Term Consequences of COVID-19 at 6 Months and Above: A Systematic Review and Meta-Analysis
Source: Int J Environ Res Public Health. 2022 Jun 3;19(11):6865. doi: 10.3390/ijerph19116865 (PMC9180091; doi:10.3390/ijerph19116865)
Supplement: Supplementary file 1 [file ijerph-19-06865-s001.zip]

Archive with 1 entries (1 files):
- ijerph-1728015-supplementary.pdf
